# Supplementary material for: Durable contraception in the female domestic cat using viral-vectored delivery of a feline anti-Müllerian hormone transgene
Source: Nat Commun. 2023 Jun 6;14:3140. doi: 10.1038/s41467-023-38721-0 (PMC10244415; doi:10.1038/s41467-023-38721-0)
Supplement: Supplementary file 3 — Supplementary Data 1 [file 41467_2023_38721_MOESM3_ESM.xlsx]

## Sheet: Supplementary Data 1
Supplementary Data 1. fcMISv1 and fcMISv2 DNA and protein sequences
fcMISv1 transgene
DNA	ATGCCTGGGCTGCTGTCTCCACCCGCTCTCGTCCTGTCCGTGATGGGGGCTCTCCTGATGGCTGGCGACCCTGGGGAAGAAGTGTCCTCTACCCCCGCCCTGCCTGGAGGACCAGCAACCGGCACCGGAGGCCTGATCTTCCACCCAGACTGGGATTGGCAGCCACCTGGCAGCCCCCAGGACCCTCTGTGCCTGGTGACCCTGGATAGGGGAGGAAACGGATCTGGCAGCCCACTGAGGGTGGTGGGCGCCCTGAGAGGATACGAGCACGCCTTCCTGGAGGCCGTGAGGAGAGCAAGATGGGGACCTCACGGCCTGGCCACCTTCGGCGTGTGCACCCCACGGGACCGCCAGGCAGCACCTTTCTCCCTGAGACAGCTGCAGGCATGGCTGGGAGAG…
Protein	MPGLLSPPALVLSVMGALLMAGDPGEEVSSTPALPGGPATGTGGLIFHPDWDWQPPGSPQDPLCLVTLDRGGNGSGSPLRVVGALRGYEHAFLEAVRRARWGPHGLATFGVCTPRDRQAAPFSLRQLQAWLGEPGGRRLVVLHLEEVTWEPTPSLKFQEPPPGGAGPLELAMLVLYPGPGPEVTVTGAGLPGTQSLCQSRDTRYLVLAVDHPEGAWRSPGLTLTLQPRRDGAPLSTAQLQELLFGPDPRCFTRMTPALLLLPGPAPAPLPARGLLDQVPLPPPRPSQEQAPEEPRSSADPFLETLTRLVRALRGPPAQASPARLALDPGALAGFPQGLVNLSDPAAQERLLNGGDEPLLLLLPPPTAAAGPPAPPPRPASAPWAAGLALRVAAELRAAA…
fcMISv2 transgene
DNA	ATGCCTGGCCTGCTGTCCCCTCCCGCCCTGGTGCTGTCCGTCATGGGTGCCCTGCTGATGGCTGGAGACCCTGGTGAAGAAGTGTCAAGCACCCCAGCCCTGCCTGGAGGACCTGCAACCGGCACCGGAGGCCTGATCTTCCACCCAGACTGGGATTGGCAGCCACCTGGCTCTCCACAGGATCCACTGTGCCTGGTGACCCTGGACAGAGGAGGAAACGGATCTGGCTCCCCACTGAGAGTGGTGGGCGCCCTGAGGGGATACGAGCACGCCTTTCTGGAGGCCGTGAGGAGAGCAAGATGGGGACCTCACGGCCTGGCCACCTTCGGCGTGTGCACCCCTAGGGATAGACAGGCCGCCCCATTTTCCCTGAGGCAGCTGCAGGCATGGCTGGGAGAG…
Protein	MPGLLSPPALVLSVMGALLMAGDPGEEVSSTPALPGGPATGTGGLIFHPDWDWQPPGSPQDPLCLVTLDRGGNGSGSPLRVVGALRGYEHAFLEAVRRARWGPHGLATFGVCTPRDRQAAPFSLRQLQAWLGEPGGRRLVVLHLEEVTWEPTPSLKFQEPPPGGAGPLELAMLVLYPGPGPEVTVTGAGLPGTQSLCQSRDTRYLVLAVDHPEGAWRSPGLTLTLQPRRDGAPLSTAQLQELLFGPDPRCFTRMTPALLLLPGPAPAPLPARGLLDQVPLPPPRPSQEQAPEEPRSSADPFLETLTRLVRALRGPPAQASPARLALDPGALAGFPQGLVNLSDPAAQERLLNGGDEPLLLLLLPPATPTAAAAAAGDPAPPRGPASAPWAAGLARRVAA…
