# Supplementary material for: Durable contraception in the female domestic cat using viral-vectored delivery of a feline anti-Müllerian hormone transgene
Source: Nat Commun. 2023 Jun 6;14:3140. doi: 10.1038/s41467-023-38721-0 (PMC10244415; doi:10.1038/s41467-023-38721-0)
Supplement: Supplementary file 5 — Source Data [file 41467_2023_38721_MOESM5_ESM.xlsx]

## Sheet: Fig. 1c
Figure 1c
			ANTI-MÜLLERIAN HORMONE										BETA-ACTIN									GAPDH
								2020-09-10									2020-10-02										2020-09-18

## Sheet: Fig. 1d
Figure 1d
		AMH levels in ug/ml
	Time post-treatment (days)	AAV9-fcMISv2 - 5e12 vg/kg			AAV9-fcMISv2 - 1e13 vg/kg
	0	0.02335	0.01286		0.01377
	7	3.38	3.366	9.635	13.87	17.38	24.23
	14	3.161	3.304	10.25	21.29	20.57	24.98
	21	3.21	3.286	9.874	23.06	23.86	23.27
	28	3.037		9.88	23.65	22.65	23.46
		Mouse 1	Mouse 2	Mouse 3	Mouse 4	Mouse 5	Mouse 6

## Sheet: Fig. 1f
Figure 1f
	Follicle counts. Raw numbers by two observers
	AAV9 empty - 1e13 vp/kg																AAV9-fcMISv2 - 5e12 vg/kg																AAV9-fcMISv2 - 1e13 vg/kg
	Mouse 1				Mouse 2				Mouse 3				Mouse 4				Mouse 5				Mouse 6				Mouse 7				Mouse 8				Mouse 9				Mouse 10				Mouse 11				Mouse 12				Mouse 13
	Observer1	Observer2	Mean	MeanX5	Observer1	Observer2	Mean	MeanX5	Observer1	Observer2	Mean	MeanX5	Observer1	Observer2	Mean	MeanX5	Observer1	Observer2	Mean	MeanX5	Observer1	Observer2	Mean	MeanX5	Observer1	Observer2	Mean	MeanX5	Observer1	Observer2	Mean	MeanX5	Observer1	Observer2	Mean	MeanX5	Observer1	Observer2	Mean	MeanX5	Observer1	Observer2	Mean	MeanX5	Observer1	Observer2	Mean	MeanX5	Observer1
Primordial	442	406	424	2120	448	405	426.5	2132.5	489	368	428.5	2142.5	484		484	2420	294	376	335	1675	501	393	447	2235	549	364	456.5	2282.5	335		335	1675	513	333	423	2115	516	363	439.5	2197.5	490	502	496	2480	465		465	2325	367
Primary	139	92	115.5	577.5	150	33	91.5	457.5	113	77	95	475	131		131	655	43	42	42.5	212.5	44	35	39.5	197.5	72	56	64	320	27		27	135	70	42	56	280	70	48	59	295	76	53	64.5	322.5	38		38	190	36
Secondary	58	51	54.5	272.5	60	29	44.5	222.5	64	36	50	250	114		114	570	13	6	9.5	47.5	4	5	4.5	22.5	9	6	7.5	37.5	10		10	50	16	5	10.5	52.5	9	6	7.5	37.5	15	11	13	65	11		11	55	8
Antral	18	20	19	95	26	22	24	120	32	26	29	145	25		25	125	9	0	4.5	22.5	9	2	5.5	27.5	15	5	10	50	4		4	20	13	5	9	45	18	3	10.5	52.5	10	7	8.5	42.5	6		6	30	2
	Follicles counts. Numbers that were plotted in the graph
	AAV9 empty - 1e13 vp/kg					AAV9-fcMISv2 - 5e12 vg/kg					AAV9-fcMISv2 - 1e13 vg/kg
Primordial	2120	2132.5	2142.5	2420		1675	2235	2282.5	1675		2115	2197.5	2480	2325	1835
Primary	577.5	457.5	475	655		212.5	197.5	320	135		280	295	322.5	190	180
Secondary	272.5	222.5	250	570		47.5	22.5	37.5	50		52.5	37.5	65	55	40
Antral	95	120	145	125		22.5	27.5	50	20		45	52.5	42.5	30	10
[truncated: 3 more columns]

## Sheet: Fig. 2b
Figure 2b
	AAV9 viral genomes/ug gDNA in blood											AAV9 viral genomes/ug gDNA in oral swabs
		5e12 vp/kg AAV9-empty vector			5e12 vg/kg AAV9-fcMISv2			1e13 vg/kg AAV9-fcMISv2					5e12 vp/kg AAV9-empty vector			5e12 vg/kg AAV9-fcMISv2			1e13 vg/kg AAV9-fcMISv2
	time (months)	Michelle	Nancy	Rosalyn	Betty	Dolly	Jacque	Abigail	Barbara	Mary		time (days)	Michelle	Nancy	Rosalyn	Betty	Dolly	Jacque	Abigail	Barbara	Mary
	0	0	10	30	0	15	0	0	0	35		0	0	0	0	25	0	10	10	0	0
	0.0657534	2650	5395	11980	624479800	6062560	430497800	906510280	707654880	919653520		2	170	5	410	331410	0	820	48552	542250	80945
	0.25	65	70	300	3325425	616780	3295275	8640980	2031650	1895475		7	0.1	785	16	0	0	435	0	29050	3630
	0.5	30	0	0	976310	95	1024245	2711670	1016205	632850		14	0	30	0	1470	0	1210	0	170	0
	0.75	40	10	5	1563400	20	1165015	1465570	1302350	473890
	1	25	0	15	966635	15	889705	1871705	1046185	382125
	2	10	0	35	1049435	0	1106680	1108295	668565	367325
	3	0	0	0	84555	20	76115		145670	174915		AAV9 viral genomes/ug gDNA in urine
	4	0	5	10	235	0	150	190	485	110			5e12 vp/kg AAV9-empty vector			5e12 vg/kg AAV9-fcMISv2			1e13 vg/kg AAV9-fcMISv2
	5	25	15	0	495	0	155	380	135	245		time (days)	Michelle	Nancy	Rosalyn	Betty	Dolly	Jacque	Abigail	Barbara	Mary
	6	10	25	20	245	5	183	190	305	85		1		1875	11000	2319750	26469	2515469	3055188	3987250	94313
	7	94	0	0	105	10	25	145	85	10		2	24750	33563		2713906	65156	28344	4421625	33438	6093094
	8	0	0	0	65	0	0	100	100	0		3	3281	121469	15531	212875	59188	39906	720219	747125	510625
	9	0	0	0	270	0	70	185	155	85		4		0	5031	280313	0	70656	1053969	71938	221313
												5	719	5906	0	111313	0	2688	132438	139063	43094
												6	63	0	5375	115531	0	30313	301172	232469
												7	500	0	1969	13094	7219	17969	77625	34219	22344
												AAV9 viral genomes/ug gDNA in feces
													5e12 vp/kg AAV9-empty vector			5e12 vg/kg AAV9-fcMISv2			1e13 vg/kg AAV9-fcMISv2
												time (days)	Michelle	Nancy	Rosalyn	Betty	Dolly	Jacque	Abigail	Barbara	Mary
												1	0	0			835	0	2865	36565
												2		1095			0		12625		0
												3	179375	500	115	205360		12314595	885	47055
												4	0	0			855	0	765	105060	22785
												5	0	2685	0	0	0		2805	7596455	300
												6	0	0	0			14275914	10665	265
												7	0	0	0			0	0		95

## Sheet: Fig. 2d
Figure 2d
	Fold induction anti-AMH Antibodies over background
	Time post-treatment (months)	5e12 vp/kg AAV9-empty vector						5e12 vg/kg AAV9-fcMISv2						1e13 vg/kg AAV9-fcMISv2						1e13 vg/kg AAV9-fcMISv1
		Michelle		Nancy		Rosalyn		Betty		Dolly		Jacque		Abigail		Barbara		Mary		India (+ ctl)
	0	0.763303	0.672071	1.11534	0.884051	1.59556	1.5024	0.536148	0.493167	1.27471	1.0749	0.419269	0.357398	0.899502	0.863523	0.874291	0.701465	1.06468	1.1315	0.62535	0.521076
	0.066667
	0.233333	0.908439	0.969475	1.21043	1.16931	1.47485	1.50826	0.614981	0.698503	1.20927	1.24782	0.450063	0.46908	0.858094	0.872229	0.711577	0.711577	0.969436	1.05039	0.809652	0.854625
	0.466667	0.95074	0.926968	1.42867	0.908902	1.60142	1.44979	0.768482	0.713871	1.32971	1.2192	0.494246	0.406226	0.868952	0.87602	0.925728	0.885252	0.804865	0.742545	2.39375	2.37769
	0.7																			3.80444	3.73377
	0.933333	0.907964	0.893829	1.44997	1.42234	1.19928	1.15302	0.648139	0.655849	1.27156	1.27156	0.388924	0.382821	0.89922	0.828547	0.802482	0.76329	0.723142	0.690375	4.41039	3.89833
	2.03333	0.995713	0.962304	1.35711	1.35711	1.29495	1.23906	0.613278	0.553913	1.3512	1.2953	0.387742	0.393846	0.812414	0.854818	0.54256	0.557145	0.60605	0.591916	32.9527	34.5397
	3.06667	0.931466	0.969372	1.40253	1.45778	1.39446	1.45228	0.628293	0.621225	1.22511	1.14801	0.384029	0.4087	0.839623	0.839623	0.539952	0.591286	0.734867	0.858223	45.8192	46.5195
	4.06667	0.837933	0.768546	1.44491	1.27916	1.36418	1.33206	0.611344	0.552429	1.07991	1.02016	0.398742	0.355952	0.843382	0.780419	0.551896	0.530051	0.602581	0.510064	50.5324	50.2754
	5.1	0.817284	0.835916	0.869788	0.924398	1.21256	1.29993	0.623012	0.630721	1.10012	1.23054	0.349708	0.36185	0.77772	0.861885	0.499257	0.5353	0.628665	0.651795	41.9332	38.7465
	6.1	0.902843	0.884211	0.976503	0.963011	1.50983	1.32865	0.768854	0.808045	1.2643	1.30349	0.382795	0.376627	1.00644	0.826549	0.49988	0.422398	1.01023	0.88238	53.2786	43.4294
	7.13333	0.841101	0.738304	0.883087	0.836186	1.42341	1.22167	0.597055	0.53647	1.5451	1.3999	0.377231	0.434155	0.814984	0.824621	0.389059	0.461852	0.784209	0.728956	48.9752	46.4245
	8.13333	0.679485	0.643507	0.728609	0.765231	1.34115	1.08352	0.614364	0.614364	1.32678	1.27346	0.411398	0.419494	0.780811	0.7262	0.386612	0.402866	0.748969	0.703996	61.5318	53.4558
	9.16667	0.817554	0.807274	1.05217	1.04639	1.95562	1.79885	0.81909	0.768334	1.47834	1.51047	0.617332	0.641104	1.13439	1.13439	0.718863	0.664895	1.05036	1.04458	80.8031	78.7471
	10.1667	0.66034	0.694391	0.574633	0.590759	1.37221	1.25977	0.588003	0.596355	1.2971	1.2971	0.370774	0.393068	1.00089	0.98226	0.405423	0.427846	0.832524	0.823529	125.65	120.189
	11.2	0.694776	0.711481	0.402648	0.410101	0.683494	0.716903	0.846697	0.855692	1.27651	1.20584	0.395169	0.402622	0.974717	0.947733	0.425045	0.417528	0.853629	0.791951	151.743	157.782
	12.1667			0.612835	0.636606	0.966429	0.950367	0.738786	0.768983	1.58159	1.49486	0.582304	0.563479	1.08122	1.05359	0.618206	0.599574	1.11011	1.02466	119.783	131.027
	14.2333	0.754912	0.576946	0.834515	0.792754	1.72161	1.49546	0.715657	0.671326	1.93322	1.85162	0.531844	0.509229	0.757142	0.691609	0.528522	0.462989
	15.2667	0.777399	0.733068	0.725095	0.641573	1.34741	1.34034	0.895262	0.88177	1.62226	1.62226	0.463613	0.463613	0.93428	0.837908	0.384748	0.408777	0.629886	0.64916	170.56	153.598
	17.3	0.810166	0.887905	0.826395	0.850809	1.53668	1.49106	0.961566	0.820863	1.74173	1.69547	0.22127	0.277487	0.974871	0.974871	0.518461	0.476764	0.771777	0.778202	178.285	168.069
	18.3	0.82173	0.788321	0.80917	0.821377	1.561	1.40423	0.849582	0.809748	1.88276	1.74335	0.520665	0.408167	1.0392	0.996157	0.522264	0.492453	0.815074	0.667304
	19.3333	0.777399	0.777399	0.758497	0.692965	1.32286	1.37362	0.864686	0.725911	1.95811	1.98188	0.543151	0.599368	0.886788	0.863016	0.482418	0.571787	0.575243	0.527057
	20.3333	0.876983	0.766477	0.737026	0.767222	1.56794	1.46321	0.751025	0.751025	1.93897	1.8805	0.565702	0.520536	0.976998	0.849787	0.518204	0.553926	0.624232	0.604958
	21.3667					1.51274	1.50246	0.85758	0.880067			0.188439	0.233541	0.827217	0.879258			0.427056	0.579323
	22.3667	0.239709	0.31822					0.771039	0.756262			0.336209	0.283847	0.807788	0.764742			0.425224	0.376396
	23.4	0.404729	0.358214					0.810333	0.701754	0.919034	1.12977	0.28041	0.261007	0.779031	0.762327			0.726997	0.832363
	24.3333	0.301515	0.347774	0.351327	0.423541	0.64413	0.70131	0.731333	0.74611			0.232352	0.251755	0.81296	0.864359			0.44784	0.461332	67.611	63.7818
	25.4333									1.04647	1.04647					0.286905	0.315945
	27.4667	0.361523	0.355226	0.509505	0.458492	0.887404	0.809664	0.654551	0.660976	0.91142	0.925555	0.259645	0.271852	0.675849	0.603827	0.295926	0.277615	0.385873	0.424293
	30.5	1.13754	1.07779			2.00311	2.02946	1.68142	1.92557	1.57947	1.53	0.532313	0.461833	1.767	1.75865	1.36731	1.33583	0.800432	0.800432
	41																			224.228	249.092
	49.5																			75.7572	60.7682

## Sheet: Fig. 3a
Figure 3a
		AMH levels in ug/ml
		Time (months)	5e12 vg/kg AAV9-fcMISv2			1e13 vg/kg AAV9-fcMISv2
		0	0.0041	0.0018	0.0065	0.0065	0.0047	0.00284
		0.067	0.228			0.427	1.651	1.396
		0.25	10.904	0.134	4.708	31.392	38.398	19.16
		0.5	4.519	0.918	4.824	7.456	22.664	12.9
		0.75	6.323	1.285	6.586	7.861	31.932	16.104
		1	3.706	1.426	7.597	11.781	35.02	17.343
		2	3.334	3.0645	16.63	8.022	28.076	16.97
		3	4.77	2.6795	6.539	9.862	28.76	11.222
		4	6.093	1.472	2.886	19.13	18.832	7.562
		5	3.945	2.066	7.427	12.62	19.705	11.566
		6	3.782	1.56	6.198	9.526	13.933	9.644
		7	3.387	2.0365	5.3855	8.58	12.65	10.131
		8	3.093	1.654	5.621	8.892	12.375	7.4595
		9	3.0035	1.151	5.896		13.025	7.33
		10	2.582	0.8782	3.926	7.238	7.8835	7.5135
		11	3.3495	0.862	3.9485	7.035	8.5255	6.8285
		12	2.383	0.8242	3.3455	5.3565	9.279	5.7815
		14	2.892	1.0585	4.2905	3.7555	5.7075	6.5335
		15	2.6395	0.862	4.9465	6.147	7.39	6.1575
		17	3.013	0.87835	4.2825	4.7965	7.143	5.8655
		18	2.1755	0.546	3.9995	2.733	4.613	4.3325
		19	2.997	0.75855	3.3375	4.355	5.8865	5.838
		20	2.173	0.6712	3.37	2.6585	4.039	3.654
		21	2.5285		1.7875	3.2625		6.372
		22	3.128		1.5535	4.5745		5.73
		23	2.3455	0.5441	1.5885	2.623		4.265
		24	1.8215		1.782	2.7545		3.777
		25		0.43945			3.8655
		27	3.0495	0.72625	3.619	4.112	6.838	7.4325
		30	2.35	0.64005	2.3705	3.435	5.3335	5.8015

## Sheet: Fig. 3b
Figure 3b
		Inhibin B levels in pg/ml
		5e12 vp/kg AAV9-empty vector		5e12 vg/kg AAV9-fcMISv2		1e13 vg/kg AAV9-fcMISv2
		Trans	Post-Tx	Trans	Post-Tx	Trans	Post-Tx
		50.9	51.2	46.3	98.1	40.4	34.6
		51.6	107.8	51.1	167.9	43	43.84
		31.8	119.7	57.2	145.2	38.1	45.47
		40.4	82.13	63.4	116.2	42	28.51
		52	99.1	57	87.52	34	66.13
		53.4	110.35	51.9	45.03	38.5	83.58
		126.5	111.35	47.6	58.83	40.5	80.98
		88.16	118.3	45.4	61.055	40.1	101.035
		36.8	118.95	146.1	68.82	34.1	105.055
		37.1	137.1	118	67.035	38.1	95.74
		79.73	24.34	82.5	64.135	38.1	130.15
			28.46	59.4	42.19	39.3	53.24
			36.8		43.75		25.14
			100.3		34.92		36.9
			93.73		35.3		30.29
			87.19		35.1		34.18
			67.59		83.53		37.48
			87.645		79.48		32.57
			89.84		89.83		88.485
			102.855		95.67		67.92
			115.6		108.35		62.475
			112.5		103.45		68.62
			123.35		99.04		62.195
			32.92		107.935		68.19
			34.28		114.7		42.51
			25.12		140.15		49.77
			23.52		55.72		43.75
			92.09		63.7		46.1
			109.8		112.8		29.11
			108.8		93.09		27.25
			45.07		71.11		30.28
			150.8		88.18		33.33
			90.965		114.65		40.975
			68.83		100.105		25.085
			89.41		92.62		11.591
			60.155		98.675		42.815
			62.04		98.45		43.825
			70.885		91.505		49.905
			39.65		43.01		54.37
			51.51		46.48
			43.13		30.79
			49.47		28.21

## Sheet: Fig. 3c
Figure 3c
		Estradiol levels in ng/g of feces
		5e12 vp/kg AAV9-empty vector		5e12 vg/kg AAV9-fcMISv2		1e13 vg/kg AAV9-fcMISv2
		Pre-Tx	Post-Tx	Pre-Tx	Post-Tx	Pre-Tx	Post-Tx
		642.605	108.172	111.904	202.299	330.846	170.434
		302.645	52.2529	191.769	502.579	310.036	49.182
		324.196	167.947	175.5	117.265	233.02	64.8885
		56.6721	133.482	176.47	164.139	659.984	178.279
		222.504	318.823	399.375	173.588	300.581	34.9405
		282.972	62.7191	428.785	35.5749	379.895	38.9343
		132.153	98.388	267.88	114.851	278.809	27.8719
		105.21	107.006	203.032	212.86	95.5964	117.322
		220.105	76.5717	188.49	207.834	71.51	134.098
		283.357	118.542	205.891	206.055	164.928	73.6829
		494.452	176.793	335.601	288.379	207.206	146.256
		305.952	344.627	444.204	47.2441	217.595	132.512
		228.38	59.2184	113.665	135.604	83.5	72.5504
		169.494	205.864	207.744	152.431	137.295	37.6959
		262.755	171.865	177.042	175.068	170.386	134.568
		169.789	148.754	281.438	44.3226	61.2108	136.201
		126.768	277.396	336.69	159.254	124.441	207.254
		267.302	263.28	164.156	68.73	206.038	148.94
		191.141	212.315	170.277	282.69	113.57	128.976
		174.798	22.0471	266.781	162.261	249.227	155.014
		160.572	267.236	190.106	55.1585	215.792	98.1693
		163.284	176.406	213.889	274.387	141.994	168.466
		128.757	370.613	100.702	132.771	93.3287	131.2
		217.06	246.988	213.55	85.5422	167.97	120.641
		336.988	208.422	220.802	92.9818	65.6309	81.9277
		73.1189	216.579	75.9524	102.872	58.1964	103.984
		221.976	160.221	445.972	78.3387	159.228	110.387
		81.81	168.6	95.922	57.36	76.3374	79.8145
		160.266	199.471	533.476	132.12	101.277	132.788
		159.75	354.774	182.018	297.741	75.36	335.253
		273.89	258.679	249.547	282.697	183.418	90.612
		250.566	356.645	40.1976	79.0524	157.715	93.7682
		178.312	240.012	55.5786	67.1585	254.1	104.026
		263.825	165.006	76.6032	47.3386	171.994	411.9
		260.923	276.395	190.935	149.729	88.7976	135.239
		225.28	267.419	192.292	68.55	175.583	87.444
		136.082	224.634	213.502	306.459	48.084	159.072
		115.79	194.223	89.5263	149.395	149.775	124.632
		159.607	142.949	206.423	95.3831	87.2117	182.396
		128.217	186.208	206.022	266.988	139.988	73.8
		126.946	285.341	223.375	148.835	244.554	65.586
		176.199	176.286	162.036	175.685	298.778	92.8393
		85.6793	194.077	112.879	272.573	470.316	54.753
		84.0417	70.3675	157.825	102.68	276.478	210.959
		192.827	108.159	395.952	197.196	302.866	106.78
		129.492	149.235	238.524	265.47	369.468	128.853
		338.762	171.886	222.835	118.97	198.188	135.665
		296.082	248.871	263.514	771.577	135.073	52.0161
		93.4363	155.438	184.112	136.392	219.435	74.1996
		234.258	105.124	352.996	401.744	175.579	145.524
		77.976	69.5141	107.604	157.872	106.353	115.676
		463.625	54.4919	208.681	129.599	154.428	168.071
		258.759	193.365	159.536	224.733	111.966	66.5379
		271.787	142.716	131.053	345.3	125.544	173.191
		143.182	229.97	256.941	139.759	176.205	199.738
		339.723	290.415	77.3036	209.64	129.376	136.435
		391.385	326.634	115.962	332.292	93.7024	140.715
		284.81	156.953	370.345	155.472	119.906	153.347
		128.484	171.662	81.5647	479.692	51.8388	332.738
		39.1972	168.418	271.554	328.434	130.391	264.098
		231.871	270.21	131.818	187.713	104.657	127.733
		70.4036	195.625	87.9133	229.659	141.205	128.94
		200.172	300.315	256.536	255.924	98.3407	318.598
		240.042	285.923	149.169	243.48	97.5529	124.319
		88.0783	359.214	205.567	204.325	116.582	162.212
		159.03	478.427	73.4048	111.262	158.041	209.598
		281.155	167.56	217.016	491.779	134.302	132.816
		195.399	300.575	720.247	260.635	149.159	114.909
		93.9817	484.583	376.452	107.819	366.209	188.66
		74.256	131.958	155.544	196.696	223.426	110.636
		116.793	214.034	230.171	104.776	353.532	125.53
		126.224	194.199	490.559	179.871	713.605	133.337
		99.5939	233.14	494.689	147.03	257.628	218.863
		194.624	109.03	81.7036	213.644	434.908	244.706
		96.6972	423.865	130.259	128.368	177.786	296.375
		420.085	144.336	281.932	240.994	64.8178	158.201
		738.279	138.621	396.202	190.37	134.976	106.78
		498.71	148.554	516.175	115.627	218.373	126.365
		592.249	428.47	236.595	203.861	182.301	144.871
		184.711	186.372	154.613	277.95	209.759	143.329
		333.798	195.97	213.496	120.595	244.319	203.808
		261.187	193	334.732	119.347	195.78	229.31
		446.66	407.056	469.813	106.914	365.355	126.916
		317.352	564.923	418.866	190.898	190.032	72.5455
		266.418	234.587	180.23	172.258	163.251	164.916
		304.002	248.113	160.018	118.411	122.178	397.583
		196.787	312.6	205.86	291.17	102.744	333.577
		140.444	431.405	277.682	159.927	448.621	218.341
		349.387	263.167	242.482	190.353	278.87	202.082
		361.654	249.294	296.715	247.035	426.279	285.472
		293.253	216.165	422.787	316.664	144.242	154.288
		275.202	235.188	254.064	169.063	132.663	417.826
		108.546	253.488	379.5	202.457	127.072	319.657
		159.464	263.888	279.584	229.137	239.396	259.348
		64.284	131.565	387.675	236.838	144.333	440.887
		102.826	155.762	295.173	232.573	276.831	234.396
		426.604	309.67	438.078	220.136	73.77	174.416
		186.16	277.073	575.736	192.98	63.888	215.655
		131.769	276.665	295.868	214.145	131.328	338.124
		339.98	329.39	222.083	201	192.06	564.067
		242.887	180.201	265.202	228.06	59.1488	134.1
		468.954	222.201	252.066	423.741	58.8944	266.908
		189.947	216.318	232.748	225.512	123.006	127.966
		111.847	211.506	168.38	342.386	265.278	226.857
		160.998	249.119	215.837	199.196	53.1835	193.294
		39.9762	457.718	200.679	225.154	123.996	310.882
		78.8988	98.8583	290.129	182.631	50.688	294.575
		193.392	282.631	180.935	282.417	64.5712	345.055
		334.952	181.146	111.844	168.636	148.954	142.288
		287.223	249.408	271.633	202.541	74.328	24.508
		462.564	234.09	113.567	390.084	138.066	120.818
		259.065	293.578	308.7	471.43	151.88	181.613
		156.048	102.018	160.982	461.316	127.208	185.546
		83.8374	174.984	249.992	233.387	378.393	129.8
		109.929	212.573	309.648	258.774	241.74	182.661
		82.1845	125.532	472.257	463.293	254.106	106.241
		282.81	199.488	231.323	856.117	157.306	128.832
		408.608	386.345	336.471	565.833	379.378	88.1687
		64.8854	257.063	94.8307	591.114	245	269.796
		97.4819	422.724	160.99	457.028	293.268	177.157
		62.6905	305.844	312.726	449.339	210.81	96.7948
		136.404	382.849	220.942	470.366	63.4647	87.49
		128.514	359.766	126.69	634.75	53.22	208.857
		197.354	216.156	162.578	614.484	61.9328	132.51
		36.0179	220.375	185.609	247.179	210.824	68.5567
		84.4647	241.741	214.243	406.893	171.717	86.2292
		123.579	199.236	202.583	347.342	179.555	175.548
		183.972	136.338	178.828	938.738	229.187	223.3
		174.634	176.682	241.74	506.982	165.302	90.7857
		310.47	152.352	290.486	622.612	143.274	133.813
		570.726	220.944	208.524	389.54	157.706	141.211
		190.732	955.04	189.572	249.675	124.681	97.158
		428.905	1086.43	126.401	367.164	238.727	103.536
		365.61	448.185	250.36	312.861	57.1853	112.452
		174.923	1157.2	372.435	281.584	70.6084	181.192
		58.2251	745.909	239.315	470.322	244.075	183.116
		172.5	775.575	115.052	407.414	79.624	166.234
		164.76	678.644	88.748	278.879	41.0366	221.36
		224.776	692.835	99.462	331.761	65.002	172.44
		116.203	897.042	103.754	464.139	71.6071	120.826
		111.88	1493.85	210.153	305.707	91.8	62.0633
		188.271	1065.86	67.0118	446.442	93.6857	74.5445
		223.966	718.317	102.421	220.185	114.506	225.65
		209.404	515.346	61.1478	251.488	71.1084	209.161
		121.329	338.76	211.151	334.143	164.875	107.13
		253.518	518.449	287.56	401.51	214.972	225.851
		127.952	421.245	513.415	204.472	187.996	275.049
		170.36	474.033	490.665	147.617	281.222	105.635
		426.193	559.05	337.052	157.381	179.364	361.855
		379.296	405.286	159.048	198.978	313.964	156.255
		433.749	698.381	216.242	239.582	400.213	175.122
		275.002	326.397	310.217	387.077	93.8563	149.994
		220.312	278.963	308.806	191.102	203.976	278.976
		654.49	630.242	454.032	138.552	100.751	264.2
		536.343	602.691	177.444	172.644	251.625	136.954
		738.012	359.52	295.112	174.464	179.846	168.565
		174.61	519.651	342.348	368.613	140.652	185.526
		224.544	582.966	188.118	185.737	41.184	140.789
		233.512	379.935	182.325	173.829	331.547	109.26
		163.79	338.001	203.056	142.141	130.423	257.912
		295.763	538.603	188.704	180.169	65.2143	154.59
		367.703	520.219	147.439	168.384	180.4	131.192
		140.115	580.185	134.863	158.763	138.738	150.03
		206.074	352.287	143.268	577.988	125.839	177.966
		302.22	643.64	297.348	244.11	311.376	134.653
		246.953	800.723	146.548	254.456	171.498	148.049
		304.855	1274.23	312.934	310.922	124.597	282.238
		364.306	233.622	114.546	87.2294	50.838	141.376
		401.408	464.475	123.984	203.693	202.763	245.345
		304.434	379.785	266.193	229.763	162.635	121.053
		254.891	513.735	106.229	258.55	99.3072	207.682
		220.738	834.901	152.358	254.188	50.9941	194.147
		275.851	832.725	189.6	455.953	90.3167	255.688
		304.223	850.246	92.1932	128.371	43.122	189.439
		447.185	818.655	122.259	145.815	88.4006	155.512
		378.468	215.891	200.845	133.711	166.107	201.992
		421.452	403.924	183.119	177.538	91.4575	119.841
		314.714	791.7	129.69	175.785	63.6377	103.284
		245.868	1436.54	181.96	538.554	166.687	141.249
		342.661	122.495	154.596	186.902	135.889	299.793
		176.148	868.711	35.8976	231.435	124.72	157.411
		215.393	990.9	151.02	223.379	102.26	205.358
		356.271	965.158	204.569	139.571	140.056	194.407
		343.476	392.812	368.25	109.265	226.329	194.253
		225.29	677.6	125.196	365.187	86.7996	140.386
		564.156	373.32	105.164	274.065	88.722	140.283
		358.954	268.08	129.12	159.471	452.286	308.368
		333.213	381.196	168.181	38.8529	191.472	119.434
		628.296	285.285	79.6071	79.854	219.372	89.0706
		404.42	483.735	154.416	122.783	75.0182	173.173
		428.516	583.875	271.978	157.429	232.788	137.607
		413.613	649.37	358.142	91.75	119.727	135.974
		245.722	305.34	322.745	144.952	206.737	124.175
		450.536	294.105	194.22	239.008	136.971	125.324
		271.506	263.81	250.688	396.137	115.506	209.619
		434.51	651.018	159.606	52.3177	120.874	152.337
		810.526	242.48	200.402	82.4816	150.974	124.656
		604.335	292.842	645.361	82.7368	185.88	187.41
		397.659	323.985	195.296	114.128	159.457	190.266
		463.144	247.199	109.699	143.793	275.098	217.257
		320.878	390.832	119.145	137.909	263.665	325.088
		271.795	210.723	286.031	76.008	191.274	146.354
		312.762	333.916	407.506	128.235	243.912	393.359
		354.368	296.734	387.382	115.221	349.884	278.494
		334.7	751.26	117.357	118.67	174.054	70.05
		155.147	897.688	263.73	101.91	170.188	327.873
		156.282	326.116	114.768	295.26	92.9332	141.295
		188.014	235.455	161.31	221.675	107.134	240.496
		287.839	389.337	167.034	160.427		263.964
		115.411	339.846	423.313	258.457		102.242
		241.349	472.831	205.669	132.293		173.452
		209.934	297.39	251.308	195.302		325.161
		263.119	777.81	260.837	305.283		235.102
		132.904	617.809	90.132	255.69		209.418
		359.405	499.307	212.259	268.182		141.224
		321.268	218.485	108.919	278.508		504.113
		365.105	772.809	81.0236	237.762		169.512
		294.947	555.919	263.702	304.427		225.417
		256.567	486.186	189.687	271.259		243.813
		382.116	500.81	138.424	398.184		249.861
		80.172	456.655	97.7349	415.439		473.183
		243.933	704.31	165.843	239.603		228.884
		244.524	834.382	122.03	334.464		113.603
		205.764	611.66		237.466		218.893
			497.051		276.232		254.827
			824.36		230.851		119.196
			456.817		291.108		185.749
			469.985		391.636		150.202
			533.201		220.831		339.899
			365.056		469.34		151.194
			462.948		208.855		109.04
			594.517		108.924		236.686
			1052.76		293.67		123.833
			457.515		248.97		153.211
			796.021		484.464		103.399
			1061.09		312		50.1488
			1372.32		290.424		356.764
			1445.58		193.518		147.931
			519.765		303.829		55.5783
			875.971		224.922		116.113
			1726.71		310.518		378.012
			1498.27		222.768		96.2611
			1169.48		242.618		97.2753
			765.316		326.329		90.4226
			798.928		110.212		69.7769
			748.072		304.387		100.693
			517.925		153.387		49.1566
			801.86		110.45		141.119
			423.244		181.859		99.4743
			856.882		208.596		61.666
			481.349		95.9941		161.498
			576.943		130.447		231.522
			324.99		89.6917		77.2177
			641.22		157.012		139.536
			590.183		189.768		163.309
			734.185		87.7768		181.341
			526.295		87.2323		70.6883
			434.77		176.384		67.0061
			380.005		119.693		86.3313
			1040.96		212.827		147.524
			526.852		105.012		137.241
			222.036		98.2677		79.0833
			305.41		67.0385		140.297
			627.774		66.4961		158.253
			447.091		91.749		142.273
			509.837		135.349		90.1412
			411.566		177.345		246.676
			474.139		321.536		117.217
			666.189		170.947		37.2371
			172.159		217.144		65.3286
			95.5121		186.656		199.228
			132.565		113.829		27.8486
			20.563		206.359		187.41
			240.264		148.245		81.408
			79.6195		624.113		117.094
			43.749		179.671		121.307
			37.1281		67.446		144.188
			320.451		106.683		97.0567
			86.002		66.4069		319.44
			56.123		59.0301		73.5354
			409.217		109.299		166.767
			269.265		24.2056		278.701
			115.173		125.099		183.03
			29.808		133.13		200.68
			99.9308		182.655		195.476
			121.5		121.159		72.8694
			87.7233		119.868		217.899
			91.741		119.063		131.952
			96.8656		87.5197		139.032
			244.847		197.036		204.723
			217.648		107.466		244.732
			139.404		129.836		237
			277.016		287.976		126.468
			100.494		40.7048		196.907
			86.5776		42.2256		214.681
			187.293		93.066		237.542
			47.982		142.736		44.1765
			213.816		223.392		108.55
			304.923		108.966		72.7898
			317.085		219.103		94.125
			125.562		308.831		120.709
			155.969		66.756		58.2632
			221		237.6		125.472
			105.282		222.694		91.572
			64.0723		505.016		213.382
			418.457		143.283		271.148
			146.813		148.966		123.314
			228.091		175.251		213.073
			201.75		302.5		202.022
			250.73		434.06		271.41
			85.6102		158.294		86.25
			52.8569		257.047		126.759
			174.19		270.753		162.612
			77.6356		232.18		190.978
			75.4823		229.906		407.724
			184.042		164.569		257.614
			60.6644		141.249		244.469
			231.714		263.018		314.241
			104.804		180.804		88.6255
			90.4718		147.753		149.812
			42.5893		194.294		140.19
			178.848		306.844		120.674
			34.524		168.113		267.869
			145.041		333.302		134.342
			87.354		847.963		179.732
			66.894		375.206		147.829
			268.357		496.002		149.624
			212.502		473.748		147.978
			144.006		214.858		136.553
			151.739		377.863		131.38
			152.36		154.953		95.8393
			32.1275		482.875		104.474
			323.611		421.361		204.259
			283.878		525.912		182.607
			107.939		215.845		134.087
			291.952		104.798		159.263
			445.27		156.282		220.231
			242.083		253.854		197.464
			124.464		41.8036		140.224
			212.651		198.956		200.357
			91.7846		383.945		87.6411
			89.6059		166.894		348.88
			128.878		377.532		196.47
			249.611		147.696		354.295
			145.903		177.09		214.358
			99.7591		202.625		213.778
			259.305		401.711		124.343
			413.119		112.3		108.424
			137.04		365.982		199.88
			66.049		78.126		286.5
			197.419		198.966		258.667
			221.008		165.192		206.118
			149.215		174.747		285.84
			119.062		283.839		78.4898
			187.048		363.468		154.5
			56.7874		317.706		146.304
			34.7143		390.053		203.912
			31.092		129.256		50.574
			95.9879		206.429		197.618
			56.178		90.0177		121.397
			68.8041		137.146		359.006
			85.9684		141.251		190.704
			413.387		148.11		208.66
			240.261		174.382		134.25
			176.733		407.711		163.077
			192.658		364.321		150.232
			238.608		310.434		200.014
			558.789		113.417		342.342
			538.921		209.748		465.053
			596.569		353.31		543.482
			388.451		392.762		139.518
			354.147		140.868		211.952
			387.581		240.906		313.238
			254.498		244.663		324.539
			371.656		489.825		76.3476
			384.175		262.036		151.889
			290.916		173.125		141.165
			234.198		193.47		55.8061
			196.14		395.988		147.851
			147.419		278.82		81.444
			216.541		223.422		84.0896
			225.245		119.072		145.821
			309.738		277.992		133.365
			442.441		323.188		90.516
			600.417		120.612		90.0179
			855.079		245.498		271.302
			159.066		192.4		171.744
			101.274		110.484		21.2303
			189.101		110.9		133.319
			194.928		88.7894		61.8825
			130.918		74.1335		117.67
			566.932		119.468		16.1492
			451.89		71.9647		618.294
			325.598		191.842		449.347
			868.386		167.114		545.217
			619.53		192.95		897.952
			361.957		148.061		1040.22
			1027.08		182.78		334.725
			621.048		122.871		360.51
			249.783		107.403		611.843
			347.05		143.343		340.605
			319.646		292.738		218.214
			377.692		208.624		901.44
			372.298		163.482		774.741
			498.417		274.613		1081.63
			91.0131		259.918		965.055
			169.32		142.825		893.085
			466.419		293.976		308.599
			162.33		133.792		844.684
			542.797		124.116		330.587
			545.738		541.805		609.882
			327.339		141.39		348.868
			206.979		143.171		981.073
			304.279		436.996		474.786
			177.959		176.526		1554.31
			379.271		366.314		1380.66
			393.027		221.861		327.814
			382.545		115.542		854.847
			251.28		253.306		937.713
			117.649		237.268		338.58
			209.565		541.76		937.699
			249.651		494.088		1105.93
			399.696		408.065		447.293
			350.253		227.75		649.256
			245.015		625.808		720.366
			741.774		273.52		555.045
			1273.28		204.637		1008.19
			480.632		133.815		670.529
			582.671		393.425		604.353
			461.954		219.547		479.71
			500.858		229.394		683.75
			381.792		155.881		657.11
			271.12		317.94		717.051
			586.677		181.351		337.634
			983.882		266.313		1179.69
			543.445		354.813		960.941
			543.306		281.952		924.669
			417.662		309.486		828.705
			736.801		261.602		675.915
			302.232		123.996		1129.26
			285.49		229.541		502.366
			514.906		309.857		481.58
			253.246		217.53		419.615
			369.965		176.671		612.036
			951.814		289.25		265.938
			125.837		277.86		478.199
			346.979		158.01		370.079
			783.283		128.159		664.267
			941.386		89.2713		644.482
			678.195		83.4451		536.084
			1379.28		100.978		322.018
			1504.75		138.465		288.66
			1359.19		205.731		649.075
			583.775		271.863		451.408
			500.476		168.9		422.744
			795.711		243.219		547.052
			416.565		168.232		607.99
			833.97		259.566		402.857
			1140.93		93.714		369.496
			1172.03		179.348		587.166
			346.637		249.94		410.221
			457.846		240.976		423.401
			174.885		380.625		577.259
			274.046		191.737		726.309
			337.127		414.242		378.033
			663.145		634.543		304.324
			615.402		243.617		762.097
			301.265		354.623		682.367
			347.316		398.927		258.031
			267.63		282.348		177.127
			371.634		207.613		425.205
			258.075		146.988		265.347
			609.67		309.408		285.485
			579.405		367.228		870.182
			1508.37		97.5118		430.433
			69.2931		400.378		533.971
			169.387		224.345		712.088
			281.159		306.821		324.51
			347.143		289.262		552.688
			1624.42		158.046		303.949
			1021.62		263.046		494.775
			190.808		325.218		496.806
			789.607		286.14		233.677
			256.837		272.478		187.59
			501.366		550.602		224.025
			237.397		165.185		302.779
			426.845		154.24		178.274
			1350.68		106.912		195.03
			140.247		78.3412		135.367
			484.6		242.579		388.296
			613.08		229.571		191.145
			375.726		279.785		174.806
			112.257		223.494		335.446
			620.783		141.271		266.79
			458.868		121.686		195.44
			290.557		180.418		84.6
			2056.97		93.4294		387.446
			642.018		115.585		367.73
			190.488		326.19		174.618
			229.145		354.594		104.507
			392.47		241.784		143.29
			220.759		348.841		345.459
			494.097		132.084		149.94
			467.642		248.198		353.647
			505.521		206.253		465.397
			823.421		291.132		148.857
			333.735		454.265		201.27
			243.659		81.8445		109.619
			395.762		158.295		204.473
			390.957		144.255		321.9
			1245.26		332.19		98.3971
			1390.06		101.64		716.34
			1166.43		153.923		409.543
			440.064		419.366		87.8953
			2658.67		227.155		111.528
			2215.48		123.688		279.465
			2882.82		88.0723		106.185
			3178.31		97.884		138.81
			2962.07		116.423		147.255
			1838.76		30.251		215.663
			2189.61		164.857		94.59
			791.069		218.054		156.506
			924.519		256.455		90.6941
			874.147		20.5305		161.204
			774		220.845		113.171
			698.825		438.729		130.107
			535.921		220.667		144.402
			640.192		174.268		190.339
			845.402		102.109		151.446
			766.667		140.463		77.6798
			622.41		106.655		65.0323
			921.073		134.066		142.939
			787.365		169.192		405.188
			708.41		234.131		90.0657
			1049.66		91.6607		131.613
			792.044		108.625		81.9934
			687.815		104.399		79.3412
			326.475		164.686		34.5
			455.889		161.136		49.3228
			508.286		175.598		46.3012
			294.27		100.736		97.4823
			592.82		178.101		137.167
			262.96		136.263		463.092
			210.234		91.741		140.988
			192.994		280.494		220.215
			212.066		118.428		145.553
			18.334		63.273		137.571
			34.596		32.532		163
			204.8		85.5059		151.872
			336.461		93.3588		394.366
			242.041		57.2321		79.6875
			148.788		109.046		120.147
			369.272		275.732		303.091
			495.637		175.065		130.99
			273.492		249.12		112.059
			134.388		141.496		138.292
			239.28		150.929		315.221
			191.928		162.024		105.853
			373.937		140.316		391.254
			322.693		147.871		196.255
			238.554		79.1646		289.571
			173.653		207.723		178.359
			236.585		239.241		95.5422
			171.119		141.831		133.349
			173.616		264.103		136.753
			415.799		186.512		74.9051
			191.142		139.751		105.936
			326.776		146.211		134.734
			374.976		131.659		101.566
			409.14		119.163		77.2294
			257.441		127.67		181.742
			307.849		158.713		263.5
			83.5238		258.065		218.45
			189.585		123.502		271.247
			293.277		112.319		125.038
			299.927		111.829		241.215
			145.875		119.97		150.974
			307.107		157.834		99.4277
			155.705		128.457		159.402
			130.446		89.8488		128.645
			418.373		209.247		78.5927
			166.885		170.548		198.601
			348.551		312.855		92.0988
			255.059		85.5059		140.941
			341.22		86.4451		388.716
			301.231		135.681		98.1845
			569.214		139.72		111.6
			341.074		97.757		114.941
			119.169		296.8		261.815
			83.8548		128.741		121.524
			161.014		125.398		152.453
			229.211		264.893		175.823
			57.6753		265.622		185.059
			67.8118		121.761		176.018
			62.7706		196.98		131.957
			71.0244		164.928		89.8873
			196.38		101.338		163.037
			114.561		156.242		245.695
			254.782		215.893		147.217
			166.256		228.803		129.562
			293.642		465.835		105.124
			339.879		92.8095		152.396
			315.863		81.966		121.182
			318.39		331.677		256.861
			245.6		143.028		125.226
			222.717		319.518		171.905
			325.31		234.982		182.435
			381.851		224.04		224.775
			469.116		219.101		340.615
			193.968		265.17		34.8689
			471.69		121.652		133.821
			632.096		298.696		176.816
			224.244		157.634		246.441
			222.133		483.798		176.175
			120.054		108.729		383.988
			232.7		267.825		394.091
			162.56		206.894		99.9859
			129.102		198.571		139.812
			125.695		222.714		95.1047
			222.196		122.843		191.685
			143.373		434.289		110.331
			190.864		365.046		33.2134
			136.772		210.753		171.514
			311.506		157.848		109.482
			123.33		205.226		94.8963
			236.976		166.737		87.234
			145.675		117.006		145.211
			495.072		136.773		161.589
			239.271		297.593		121.825
			313.091		222.39		136.536
			291.168		155.306		211.506
			200.31		123.878		84.4536
			102.296		466.827		63.5564
			96.17		301.796		65.4939
			122.739		190.754		102.717
			170.063		204.227		148.404
			91.2202		259.17		312.249
			297.936		247.41		318.835
			79.7988		298.411		282.984
			287.905		175.714		296.148
			211.822		105.185		97.7905
			380.77		245.118		130.835
			504.165		218.211		64.1474
			503.795		243.654		72.5714
			332.888		246.326		148.211
			113.663		385.141		223.561
			175.765		171.2		295.779
			360.295		338.199		223.952
			347.74		193.59		352.137
			628.642		220.639		576.291
			474.452		192.504		226.464
			165.083		169.476		353.563
			296.827		105.452		225.177
			231.464		154.626		600.106
			215.92		134.316		362.97
			178.579		172.122		280.216
			194.806		227.026		366.454
			132.747		121.626		202.905
			184.422		103.332		238.874
			166.548		163.08		395.203
			143.504		309.616		247.181
			227.56		111.318		374.268
			184.259		130.697		383.281
			140.786		181.856		564.842
			86.2143		162.625		781.476
			81.9263		333.065		549.337
			124.742		124.02		118.206
			161.073		172.771		330.375
			414.234		369.082		249.25
			657.228		167.636		166.83
			446.102		161.745		235.44
			688.155		121.64		210.367
			386.858		93.8882		357.398
			742.956		232.827		431.309
			558.394		290.783		423.689
			1049.13		69.189		196.928
			1126.2		139.96		196.717
			709.98		122.676		463.854
			1130.39		124.849		383.038
			1429.79		123.962		624.97
			497.208		175.151		533.025
			633.48		291.855		494.849
			507.358		233.62		409.642
			247.53		325.213		189.14
			598.825		296.451		401.037
			559.008		142.482		410.617
			279.472		92.0732		345.911
			552.599		162.673		628.155
			484.651		374.318		446.852
			243.042		322.807		461.702
			317.169		161.192		327.269
			197.89		146.382		401.548
			160.32		177.563		301
			877.022		222.696		334.224
			959.36		209.425		449.158
			430.878		136.152		419.281
			527.485		190.669		389.6
			540.828		76.0774		267.206
			359.909		340.12		976.124
			495.555		370.948		421.47
			486.838		193.782		278.882
			502.077		168.982		313.133
			524.529		215.61		615.361
			355.582		180.094		445.542
			521.461		155.933		466.554
			462.248		171.738		422.662
			292.279		216.684		531.795
			598.214		129.894		332.465
			253.389		106.978		451.08
			460.869		129.118		225.897
			793.333		219.69		202.107
			511.509		108.343		413.426
			1045.52		188.982		292.664
			427.166		180.348		195.607
			397.882		153.349		372.093
			921.619		281.725		351.888
			604.177		124.87		192.06
			909.685		261.618		235.725
			757.666		477.095		461.88
			502.723		279.877		310.725
			836.885		134.7		357.036
			513.102		179.668		459.603
			477.721		205.751		325.397
			576.711		146.352		371.504
			335.714		196.841		208.868
			616.471		106.152		570.341
			592.186		164.468		222.54
			394.002		181.098		283.861
			1173.26		142.982		730.867
			539.338		179.706		513.044
			1131.81		202.893		204.847
			1710.47		121.906		194.337
			2766.79		239.196		692.53
			1238.83		163.386		176.144
			393.132		75.502		462.248
			1190.62		179.177		1002.35
			434.666		355.388		477.696
			443.645		259.494		284.34
			247.424		219.269		318.602
			497.77		210.266		129.792
			1754.75		188.994		730.577
			1303.82		143.724		141.862
			683.795		123.28		146.117
			551.816		225.498		251.997
			502.544		23.1294		140.375
			561		69.9626		936.842
			1327.37		82.6235		474.488
			470.056		86.298		190.394
			631.579		108.632		341.592
			828.315		183.823		527.321
			1004.08		163.344		335.809
			827.655		80.2976		352.2
			2323.08		111.956		382.884
			659.834		124.464		494.501
			592.003		116.339		275.912
			432.66		125.598		366.154
			672.935		145.956		444.018
			313.479		174.372		314
			687.416		157.318		217.292
			312.455		115.789		434.024
			564.699		225.693		213.603
			1813.75		130.212		196.853
			546.483		75.3354		233.539
			461.489		136.572		378.794
			506.574		153.268		298.643
			1194.92		68.0061		862.867
			1159.63		214.866		605.722
			1023.08		155.298		559.714
			1753.55		123.213		232.756
			162.561		135.213		242.515
			834.263		158.988		289.856
			764.818		155.809		97.7206
			403.155		94.1059		216.529
			193.117		144.788		205.625
			112.68		139.954		265.923
			284.955		125.344		263.468
			730.086		115.17		852.43
			629.405		206.337		183.216
			582.638		135.006		237.589
			345.198		101.97		175.445
			235.428		127.234		94.1324
			603.795		156.774		172.738
			593.58		112.717		323.76
			517.848		127.518		466.485
			1207.18		78.3425		521.624
			1068.42		87.912		431.577
			225.562		95.8117		265.808
			873.915		91.7915		349.294
			428.75		57.0236		460.503
			274.29		108.442		150.852
			311.324		87.5		244.813
			221.458		68.006		157.382
			533.209		82.8795		164.593
			251.325		70.1621		430.279
			341.695		61.3685		216.711
			685.219		102.393
			271.265
			220.815
			501.28
			369.651
			305.435
			257.342
			177.765
			338.12
			639.353
			862.201
			456.162
			806.385
			1025.49
			1305.88
			1088.41
			1050.91
			751.25
			1078.9
			674.863
			768.405
			632.659
			1103.43
			552.085
			888.197
			882.866
			1337.92
			842.253
			643.957
			937.287

## Sheet: Fig. 3d
Figure 3d
			E2 peaks	# Days	# months (30 days)	Peaks/month	E2 peaks	# Days	# months (30 days)	Peaks/month
	Treatment Group	Cat	Pre				Post
	Control	Michelle	9	192	6.4	1.40625	25	412	13.7333	1.82039
	Control	Nancy	8	194	6.46667	1.23711	24	461	15.3667	1.56182
	Control	Rosalyn	8	192	6.4	1.25	23	462	15.4	1.49351
	Low	Betty	2	197	6.56667	0.304569	20	699	23.3	0.858369
	Low	Dolly	5	199	6.63333	0.753769	15	701	23.3667	0.64194
	Low	Jacque	7	197	6.56667	1.06599	17	697	23.2333	0.731707
	High	Abigail	6	192	6.4	0.9375	25	693	23.1	1.08225
	High	Barbara	8	194	6.46667	1.23711	30	700	23.3333	1.28571
	High	Mary	6	194	6.46667	0.927835	35	697	23.2333	1.50646

## Sheet: Fig. 3e
Figure 3e
	Luteinizing hormone levels in ng/ml
	5e12 vp/kg AAV9-empty vector		5e12 vg/kg AAV9-fcMISv2		1e13 vg/kg AAV9-fcMISv2
	Trans	Post-Tx	Trans	Post-Tx	Trans	Post-Tx
	16.52	20.36	7.44	16.73	12.37	12.64
	17.65	21.77	9.63	14.23	11.93	11.57
	19.9	18.85	8.4	15.53	11.12	10.46
	15.36	18.06	8.27	10.29	12.04	10.16
	20.07	17.1	4.19	13.73	9.85	12.75
	7.67	18.76	10.09	7.69	9.15	10.97
	6.93	8.42	8.15	7.62	8.36	11.38
	7.13	8.65	7.62	16.08	7.51	12.44
	6.92	16.93	5.81	9.76	10.19	10.81
	10.54	19.32	10.25	8.63	9.2	10.59
	11.45	9.92	8.02	5.02	8.61	9.51
	11.58	7.86	7.12	8.42	9.25	8.74
	10.85	8.35	12.52	8.09	7.11	7.23
	10.09	9.29	11.73	6.25	9.55	11.27
	8.72	8.96		6.26	12.32	13.47
		6.82		7.66		11.13
		9.39		19.25		10.54
		9.96		13.26		10.85
		8.62		13.95		13.43
		7.29		16.83		15.04
		7.2		17.97		15.28
		7.42		15.41		14.24
		7		16.16		10.72
		5.58		18.99		11.82
		7.07		21.4		10.66
		7.92		18.88		9.94
				17.15		13.21

[truncated: 12 more sheets: Fig. 3f, Fig. 3g, Table 1, Supp. Fig. 1B, Supp. Fig. 1C, Supp. Fig. 3, Supp. Fig. 4A, Supp. Fig. 4B, Supp. Fig. 4C, Supp. Fig. 5, Supp. Table 1, Supp. Table 2]
